# Supplementary material for: Rapid determination of sodium pentachlorophenate in bamboo and wooden cutting boards via ultrasonic-assisted liquid-liquid extraction coupled with ultra-performance liquid chromatography-high resolution mass spectrometry
Source: PLoS One. 2025 Jun 16;20(6):e0326129. doi: 10.1371/journal.pone.0326129 (PMC12169578; doi:10.1371/journal.pone.0326129)
Supplement: S1 Data — (XLSX) [file pone.0326129.s001.xlsx]

## Sheet: Fig 3
water	Water				2.4	4.2	1.9	2.83333	1.20968	1.20968
acetonitrile	acetonitrile				12.7	15.3	10.1	12.7	2.6	2.6
methanol	methanol				66.9	61.1	69.7	65.9	4.38634	4.38634
methanol-water solution (25:75, v/v)	methanol-water(25:75 v/v)				5.8	4.2	7.2	5.73333	1.50111	1.50111
methanol-water solution (50:50, v/v)	methanol-water(50:50 v/v)				44.6	40.9	47.8	44.4333	3.45302	3.45302
methanol-water solution (75:25, v/v)	methanol-water(75:25 v/v)				44.1	41.1	45.9	43.7	2.42487	2.42487
methanol-water solution (50:50, v/v) containing 1% (v/v) formic acid	methanol-water(50:50 v/v, 1.0% formic acid)				33.9	29.9	36	33.2667	3.09892	3.09892
methanol-water solution (50:50, v/v) containing 1% (v/v) ammonia	methanol-water(50:50 v/v, 1.0% ammonia)				78.8	73	79.1	76.9667	3.43851	3.43851
methanol-water solution (50:50, v/v) containing 0.5% (v/v) ammonia	methanol-water(50:50 v/v, 0.5% ammonia)				66.3	61.3	68.9	65.5	3.86264	3.86264
methanol-water solution (50:50, v/v) containing 1.5% (v/v) ammonia	methanol-water(50:50 v/v, 1.5% ammonia)				78.8	79.9	75.1	77.9333	2.51462	2.51462
methanol-water solution (50:50, v/v) containing 2.0% (v/v) ammonia	methanol-water(50:50 v/v, 2.0% ammonia)				80.4	84.1	78.7	81.0667	2.76104	2.76104
methanol-water solution (50:50, v/v) containing 2.5% (v/v) ammonia	methanol-water(50:50 v/v, 2.5% ammonia)				62.6	58.9	66	62.5	3.55106	3.55106

## Sheet: Fig 4
2.5	71	67.8	66.6	68.4667	2.2745	2.2745
5	75	71.1	74.4	73.5	2.1	2.1
7.5	74.6	77.7	79.6	77.3	2.52389	2.52389
10	82.8	80	78.4	80.4	2.22711	2.22711
12.5	80.1	81.9	78	80	1.95192	1.95192
15	78.4	82.9	80.7	80.6667	2.25019	2.25019

## Sheet: Fig 5
25	73	68.2	75.1	72.1	3.53695	3.53695
50	75.5	77.5	72.2	75.0667	2.67644	2.67644
75	80.6	83.3	78	80.6333	2.65016	2.65016
100	79.6	76.2	81	78.9333	2.46847	2.46847
				1.7

## Sheet: Fig 6
n-hexane	65	70.6	72.1	69.2333	3.7421	3.7421
n-hexane/ethyl acetate (20:80 v/v)	60.3	52.3	65.1	59.2333	6.46632	6.46632
n-hexane/ethyl acetate (40:60 v/v)	62	64.4	67.9	64.7667	2.96704	2.96704
n-hexane/ethyl acetate (50:50 v/v)	73.2	75.4	69	72.5333	3.25167	3.25167
n-hexane/ethyl acetate (60:40 v/v)	78.1	80.8	82.7	80.5333	2.31157	2.31157
n-hexane/ethyl acetate (80:20 v/v)	72.1	80.4	77.9	76.8	4.25793	4.25793

## Sheet: Recoveries,RSDs
4.922	0.9844	48.337	0.96674	97.882	0.97882
4.95	0.99	48.579	0.97158	97.924	0.97924
5.059	1.0118	49.413	0.98826	98.081	0.98081
4.98	0.996	48.679	0.97358	96.471	0.96471
4.889	0.9778	49.017	0.98034	97.132	0.97132
5.1	1.02	48.611	0.97222	96.002	0.96002
Recoveries	0.996667		0.975453		0.972487
	0.0162774		0.00765218		0.00862846
RSDs	0.0163319		0.00784474		0.00887258
